# Supplementary material for: Lipid classes in adipose tissues and liver differ between Shetland ponies and Warmblood horses
Source: PLoS One. 2019 Mar 21;14(3):e0207568. doi: 10.1371/journal.pone.0207568 (PMC6428305; doi:10.1371/journal.pone.0207568)
Supplement: S1 Dataset — (XLSX) [file pone.0207568.s002.xlsx]

## Sheet: FA contents
species	extraction	total FA µmol/g tissue				species	extraction	total FA µmol/g tissue
ponies	retroperitoneal	2340.41		horses n=6		ponies	plasma	5.86589		horses n=6
ponies	retroperitoneal	2304.88		ponies n=6		ponies	plasma	6.7705		ponies n=6
ponies	retroperitoneal	735.804				ponies	plasma	6.27785
ponies	retroperitoneal	3015.8				ponies	plasma	6.50626
ponies	retroperitoneal	1523.85				ponies	plasma	4.66718
ponies	retroperitoneal	1276.95				ponies	plasma	11.3066
ponies	mesocolon	2881.38				horses	plasma	6.53236
ponies	mesocolon	1595.36				horses	plasma	6.88455
ponies	mesocolon	726.134				horses	plasma	4.97725
ponies	mesocolon	1502.71				horses	plasma	6.18286
ponies	mesocolon	2900.87				horses	plasma	5.85064
ponies	mesocolon	2519.48				horses	plasma	5.51822
ponies	subcutaneous Tail	856.37
ponies	subcutaneous Tail	2136.92
ponies	subcutaneous Tail	2234.24
ponies	subcutaneous Tail	801.038
ponies	subcutaneous Tail	2838.57
ponies	subcutaneous Tail	907.775
ponies	liver	105.18
ponies	liver	164.39
ponies	liver	121.76
ponies	liver	334.24
ponies	liver	125.89
ponies	liver	132.73
horses	retroperitoneal	1996.08
horses	retroperitoneal	1382.33
horses	retroperitoneal	1652.72
horses	retroperitoneal	2076.35
horses	retroperitoneal	3352.25
horses	retroperitoneal	2072.83
horses	mesocolon	2709.23
horses	mesocolon	2274.72
horses	mesocolon	1815.92
horses	mesocolon	1664.68
horses	mesocolon	697.174
horses	mesocolon	1118.38
horses	subcutaneous Tail	2488.42
horses	subcutaneous Tail	1107.83
horses	subcutaneous Tail	2649.59
horses	subcutaneous Tail	1743.58
horses	subcutaneous Tail	1856.28
horses	subcutaneous Tail	2748.63
horses	liver	107.83
horses	liver	103.82
horses	liver	87.95
horses	liver	108.38
horses	liver	91.53
horses	liver	88.65

## Sheet: FA composition
		FA composition (% of total FA amounts)
species	extraction	total n6 %	total n3 %	total n11 %	total n9 %	total n7 %	total SFA %	total FA iso %	poni_n6/n3
ponies	retroperitoneal	7.81829	15.058	0.0779631	27.9416	6.09221	41.4697	0.485527	0.519213					extraction_n6/n3	pony_n6/n3	horse_n6/n3
ponies	retroperitoneal	6.64344	13.1538	0.0873872	25.5233	10.7496	41.2676	0.725711	0.505057			ponies n=6		RPNfat	0.519213	1.12415
ponies	retroperitoneal	8.0738	19.0384	0.0937387	25.2331	6.08427	38.9344	1.12819	0.42408					RPNfat	0.505057	0.5624
ponies	retroperitoneal	6.3382	22.6218	0.0565974	27.2506	5.70645	36.8072	0.285098	0.280181					RPNfat	0.42408	1.14008
ponies	retroperitoneal	5.72916	18.9013	0.0479001	32.289	6.75135	34.9658	0.301418	0.30311					RPNfat	0.280181	1.33322
ponies	retroperitoneal	6.89197	11.0409	0.0655868	34.0018	10.0403	36.0287	0.459812	0.624222					RPNfat	0.30311	0.74514
ponies	mesocolon	7.60664	15.7366	0.0650209	31.4901	8.2725	35.1405	0.437937	0.483371					RPNfat	0.624222	0.730183
ponies	mesocolon	6.59711	12.5953	0.091932	30.7144	10.064	37.6417	0.780218	0.523777					MSCfat	0.483371	1.15381
ponies	mesocolon	7.83543	21.6082	0.0590529	26.8923	6.577	34.5002	1.44387	0.362614					MSCfat	0.523777	0.60073
ponies	mesocolon	6.34194	25.5257	0.0600948	26.7325	5.72094	34.4611	0.28864	0.248453					MSCfat	0.362614	1.07917
ponies	mesocolon	5.74333	18.9883	0.0490243	34.3189	7.08251	32.4686	0.298418	0.302466					MSCfat	0.248453	1.33734
ponies	mesocolon	7.45793	11.2554	0.0557583	36.3477	9.99692	32.8385	0.514623	0.662606					MSCfat	0.302466	0.736309
ponies	subcutaneous tail	7.77235	15.4367	0.0670397	29.2208	9.06284	36.321	0.747884	0.503498					MSCfat	0.662606	0.723543
ponies	subcutaneous tail	6.61426	11.1215	0.103356	29.071	8.4827	42.4094	0.8198	0.594728					SCfat	0.503498	0.720434
ponies	subcutaneous tail	8.68452	19.3886	0.0685086	29.9342	7.897	32.2674	0.508642	0.44792					SCfat	0.594728	0.4904
ponies	subcutaneous tail	5.80858	21.6104	0.0606324	28.3467	7.09046	35.6449	0.350741	0.268786					SCfat	0.44792	1.12959
ponies	subcutaneous tail	5.9286	18.1927	0.046321	33.6739	8.34323	32.2355	0.284024	0.325877					SCfat	0.268786	1.28772
ponies	subcutaneous tail	6.79654	9.73867	0.0648101	33.3675	9.91782	38.1547	0.542372	0.697892					SCfat	0.325877	0.769803
ponies	liver	19.0633	7.35302	0.114393	18.8744	3.06213	41.3804	9.5729	2.59258					SCfat	0.697892	0.826121
ponies	liver	23.0669	11.9208	0.279164	12.2102	3.93786	38.23	9.92718	1.93502					liver	2.59258	3.32326
ponies	liver	22.011	11.4427	0.187062	12.7181	2.67178	40.2228	10.1365	1.92359					liver	1.93502	2.95678
ponies	liver	28.2055	12.674	0.140817	13.0049	3.04819	38.6831	3.81517	2.22546					liver	1.92359	4.34768
ponies	liver	22.8726	8.69221	0.152109	14.4553	2.50481	40.6534	10.2777	2.63139					liver	2.22546	4.16181
ponies	liver	21.4418	7.38277	0.105446	17.5299	5.16116	36.2579	11.5711	2.9043					liver	2.63139	5.54846
ponies	plasma	48.1257	4.30633	0.14441	13.3206	2.42409	30.4781	0.620275	11.1756					liver	2.9043	3.74787
ponies	plasma	42.6695	5.81332	0.0954348	14.2178	4.08869	31.5424	0.977174	7.33994					serum	11.1756	11.7001
ponies	plasma	40.9175	7.05162	0.0901201	15.7434	3.21262	31.4087	0.690626	5.80257					serum	7.33994	9.85452
ponies	plasma	40.964	8.85816	0.0950343	13.3535	3.11603	32.6265	0.564349	4.62443					serum	5.80257	10.248
ponies	plasma	45.9811	6.02629	0.174876	13.484	2.34467	30.5782	0.894348	7.63009					serum	4.62443	12.938
ponies	plasma	36.147	6.81471	0.0612489	19.0503	5.79084	30.7257	0.617567	5.30427					serum	7.63009	10.5579
horses	retroperitoneal	14.5681	12.9592	0.0690622	28.4833	5.87905	36.5018	0.461733	1.12415					serum	5.30427	11.9722
horses	retroperitoneal	9.83849	17.4938	0.0764212	27.7728	6.97678	36.2699	0.398144	0.5624
horses	retroperitoneal	10.8971	9.55814	0.10597	29.1483	6.27821	42.357	0.529761	1.14008
horses	retroperitoneal	14.3825	10.7878	0.0467681	28.2114	5.34382	39.8879	0.487069	1.33322
horses	retroperitoneal	8.69808	11.6731	0.084044	29.0416	7.15899	41.3104	0.642062	0.74514
horses	retroperitoneal	10.9393	14.9816	0.0600322	27.5567	4.51492	40.3552	0.570402	0.730183
horses	mesocolon	13.9023	12.0491	0.0828118	31.1353	6.15837	35.1377	0.435717	1.15381
horses	mesocolon	10.469	17.4272	0.0759062	29.9012	6.38676	34.265	0.40478	0.60073
horses	mesocolon	10.6618	9.87961	0.0999194	31.4688	7.05136	39.0548	0.510273	1.07917
horses	mesocolon	15.3966	11.5128	0.0336705	29.9309	5.74521	35.9564	0.495214	1.33734
horses	mesocolon	8.83646	12.001	0.0997753	30.7927	7.50925	38.5817	0.691268	0.736309
horses	mesocolon	10.6141	14.6697	0.0602628	29.127	5.62576	38.145	0.600657	0.723543
horses	subcutaneous tail	9.17414	12.7342	0.0656105	33.299	6.55137	36.4434	0.422237	0.720434
horses	subcutaneous tail	8.65451	17.6479	0.0476924	29.1668	9.30279	33.4419	0.383296	0.4904
horses	subcutaneous tail	9.07526	8.03409	0.0850027	33.0285	10.2956	37.414	0.497734	1.12959
horses	subcutaneous tail	13.3057	10.3327	0.0396293	31.4172	8.52554	34.6647	0.506791	1.28772
horses	subcutaneous tail	8.70673	11.3103	0.080809	30.0048	8.24003	39.3949	0.701429	0.769803
horses	subcutaneous tail	12.3983	15.0078	0.0613565	29.3892	6.02436	35.4511	0.554111	0.826121
horses	liver	27.3059	8.21661	0.0193865	9.36881	2.18939	51.7308	0.947985	3.32326
horses	liver	27.8449	9.41729	0.0244117	10.8539	2.43394	47.7778	1.37383	2.95678
horses	liver	30.7199	7.0658	0.0441487	14.5608	2.64274	42.2912	2.29033	4.34768
horses	liver	37.4158	8.99027	0.0230733	11.6677	2.54726	37.1068	1.86101	4.16181
horses	liver	37.1089	6.68816	0.0180162	11.7479	2.34079	39.9039	1.92485	5.54846
horses	liver	29.3682	7.83598	0.0248272	11.6775	4.03226	44.2813	2.25859	3.74787
horses	plasma	48.7175	4.16385	0.109326	12.2642	2.47405	31.4094	0.466865	11.7001
horses	plasma	48.7017	4.94207	0.0808311	12.2634	2.25491	30.7583	0.598651	9.85452
horses	plasma	46.2043	4.5086	0.122987	14.4376	2.65881	30.8165	0.840171	10.248
horses	plasma	49.5763	3.83185	0.0920047	12.5066	2.63527	30.391	0.640875	12.938
horses	plasma	46.2918	4.38458	0.090888	13.3319	3.70157	30.7041	0.774987	10.5579
horses	plasma	46.4762	3.88202	0.0969234	14.5747	2.63414	30.8518	0.801148	11.9722

## Sheet: FA profile
species	extraction	D9D 16:1n7/16:0	D9D18 18:1n9/18:0	D6D 18:3n6/18:2n6	D5D 20:4n6/20:3n6	Elo 18:0/16:0	LA/OLA	LNA/LA	EPA/AA	DHA/AA
pony	RPNfat	0.155	3.728	0.004	1.494	0.256	0.283	1.898	0.34	0.552
pony	RPNfat	0.245	5.734	0.002	1.457	0.141	0.271	1.959	0.55	0
pony	RPNfat	0.155	4.536	0.002	1.489	0.188	0.321	2.367	1.237	0
pony	RPNfat	0.159	6.146	0.003	2.076	0.155	0.232	3.586	0.411	0
pony	RPNfat	0.207	6.545	0.003	1.285	0.189	0.175	3.322	0.857	0
pony	RPNfat	0.283	8.219	0.002	2.313	0.15	0.202	1.594	0.375	0
pony	MSCfat	0.235	6.355	0.002	1.792	0.193	0.244	2.028	0.693	0.513
pony	MSCfat	0.273	7.611	0.002	1.785	0.14	0.217	1.882	0.578	0.523
pony	MSCfat	0.188	6.285	0.004	2.048	0.16	0.29	2.779	0.901	0
pony	MSCfat	0.17	7.118	0.002	1.993	0.137	0.238	4.036	0.738	0
pony	MSCfat	0.22	8.573	0.004	1.597	0.158	0.166	3.309	0.78	0
pony	MSCfat	0.306	8.933	0.003	1.744	0.164	0.205	1.493	0.549	0.53
pony	SCfat	0.274	7.555	0.001	1.355	0.139	0.268	1.965	0.793	0.736
pony	SCfat	0.212	6.155	0.002	1.559	0.145	0.229	1.663	0.354	0.575
pony	SCfat	0.249	8.036	0.003	1.42	0.146	0.291	2.218	0.392	0.46
pony	SCfat	0.209	7.34	0.003	1.504	0.138	0.2	3.799	1.204	0
pony	SCfat	0.268	8.782	0.004	1.244	0.154	0.174	3.075	0.818	0.502
pony	SCfat	0.252	7.565	0.004	2.025	0.149	0.202	1.418	1.094	0
pony	liver	0.078	2.773	0.013	2.848	0.756	0.844	0.684	0.288	0.384
pony	liver	0.146	2.762	0.024	4.025	1.017	2.261	0.933	0.352	0.217
pony	liver	0.083	1.601	0.023	3.335	0.816	1.298	0.75	0.297	0.391
pony	liver	0.104	2.319	0.014	4.357	1.256	1.476	1.409	0.543	0.465
pony	liver	0.072	1.94	0.015	2.95	0.865	1.282	0.579	0.456	0.292
pony	liver	0.194	2.149	0.012	3.827	1.335	1.068	0.646	0.359	0.179
pony	plasma	0.104	0.837	0.008	3.191	1.047	3.75	0.075	0	0.133
pony	plasma	0.163	0.992	0.008	3.682	0.811	3.118	0.116	0	0.205
pony	plasma	0.124	1.214	0.009	2.879	0.697	2.713	0.152	0	0.163
pony	plasma	0.143	0.769	0.007	3.788	1.096	3.196	0.2	0	0.174
pony	plasma	0.088	0.888	0.007	3.222	0.957	3.582	0.11	0	0.158
pony	plasma	0.267	1.338	0.008	3.14	0.876	1.936	0.176	0	0.132
horse	RPNfat	0.166	6.034	0.003	1.717	0.17	0.514	0.887	0.216	0.293
horse	RPNfat	0.193	5.604	0.005	2.102	0.18	0.35	1.807	0.44	0
horse	RPNfat	0.154	4.48	0.004	2.474	0.211	0.374	0.871	0.246	0.265
horse	RPNfat	0.129	4.66	0.002	1.694	0.202	0.515	0.742	0.28	0.463
horse	RPNfat	0.18	3.979	0.005	1.554	0.247	0.299	1.334	0.321	0.352
horse	RPNfat	0.118	3.184	0.004	3.028	0.317	0.397	1.376	0.355	0.196
horse	MSCfat	0.177	6.111	0.003	1.875	0.192	0.446	0.86	0.366	0.178
horse	MSCfat	0.175	5.948	0.003	1.683	0.192	0.348	1.672	0.457	0.273
horse	MSCfat	0.193	6.225	0.002	2.265	0.174	0.34	0.916	0.302	0.352
horse	MSCfat	0.137	7.219	0.002	1.617	0.147	0.524	0.738	0.358	0.22
horse	MSCfat	0.187	4.623	0.005	2.029	0.239	0.287	1.343	0.977	0
horse	MSCfat	0.159	3.853	0.004	3.164	0.285	0.365	1.384	0.535	0.243
horse	SCfat	0.185	5.805	0.004	2.016	0.209	0.27	1.389	0.338	0.354
horse	SCfat	0.261	7.593	0.003	1.826	0.147	0.295	2.049	1.043	0
horse	SCfat	0.29	6.755	0.002	2.023	0.174	0.273	0.874	0.289	0.29
horse	SCfat	0.248	7.596	0.002	1.787	0.154	0.427	0.764	0.369	0.247
horse	SCfat	0.22	4.965	0.004	1.42	0.206	0.289	1.286	0.386	0.274
horse	SCfat	0.153	4.525	0.003	2.293	0.26	0.424	1.21	0.277	0.244
horse	liver	0.088	1.317	0.024	5.031	0.476	3.874	0.379	0.236	0.449
horse	liver	0.074	1.497	0.012	4.282	0.528	2.317	0.598	0.139	0.107
horse	liver	0.078	1.7	0.014	5.318	0.597	1.489	0.403	0.129	0.139
horse	liver	0.087	1.633	0.011	6.467	0.577	1.993	0.483	0.093	0.095
horse	liver	0.093	1.743	0.01	4.228	0.615	2.292	0.348	0.091	0.066
horse	liver	0.141	1.546	0.013	4.141	0.566	1.983	0.5	0.1	0.136
horse	plasma	0.103	0.753	0.007	3.076	1.015	4.132	0.076	0.148	0.061
horse	plasma	0.105	0.7	0.006	2.808	1.256	4.099	0.09	0.227	0.064
horse	plasma	0.108	0.934	0.008	3.947	0.981	3.296	0.085	0.152	0.094
horse	plasma	0.117	0.786	0.006	3.404	1.026	4.255	0.067	0.137	0.065
horse	plasma	0.16	0.9	0.007	2.782	0.908	3.595	0.083	0.168	0.113
horse	plasma	0.104	1.025	0.006	4.061	0.852	3.248	0.075	0.13	0.054

## Sheet: FA ratios
species	extraction	D9D 16:1n7/16:0	D9D18 18:1n9/18:0	D6D 18:3n6/18:2n6	D5D 20:4n6/20:3n6	Elo 18:0/16:0	LA/OLA	LNA/LA	EPA/AA	DHA/AA
pony	RPNfat	0.15533	3.72833	0.00438393	1.49386	0.256357	0.282627	1.89838	0.339936	0.552388
pony	RPNfat	0.245461	5.7339	0.00211192	1.45681	0.140848	0.270813	1.95854	0.550326	0
pony	RPNfat	0.155406	4.5358	0.00232481	1.48948	0.187833	0.320843	2.36709	1.23726	0
pony	RPNfat	0.158959	6.14572	0.00309842	2.07594	0.154791	0.231513	3.58605	0.411217	0
pony	RPNfat	0.207442	6.54452	0.00294156	1.28539	0.189386	0.175305	3.32153	0.857415	0
pony	RPNfat	0.283071	8.21863	0.00230284	2.31299	0.150015	0.201853	1.59387	0.375254	0
pony	MSCfat	0.235187	6.35502	0.00167902	1.79191	0.19285	0.243539	2.02773	0.693078	0.512625
pony	MSCfat	0.272574	7.61138	0.0021777	1.78539	0.139678	0.217327	1.88188	0.577982	0.522804
pony	MSCfat	0.187916	6.28478	0.00424576	2.04773	0.159603	0.290074	2.77852	0.90098	0
pony	MSCfat	0.170061	7.11799	0.0024844	1.99333	0.136898	0.23756	4.03574	0.738419	0
pony	MSCfat	0.219524	8.57325	0.00404162	1.59708	0.158411	0.16562	3.30893	0.779606	0
pony	MSCfat	0.305672	8.93305	0.00334795	1.74404	0.163552	0.204709	1.49346	0.548633	0.530314
pony	SCfat	0.274352	7.55484	0.00111709	1.35484	0.139302	0.268337	1.9654	0.792951	0.735734
pony	SCfat	0.211506	6.15524	0.00242626	1.55905	0.145408	0.228806	1.66349	0.353652	0.574671
pony	SCfat	0.24873	8.03589	0.00320448	1.41966	0.145806	0.291027	2.21768	0.392359	0.459959
pony	SCfat	0.208783	7.34033	0.00327318	1.504	0.137633	0.200389	3.79927	1.20415	0
pony	SCfat	0.26827	8.78224	0.00350032	1.24388	0.153967	0.173918	3.0749	0.818312	0.502233
pony	SCfat	0.251989	7.56499	0.00353363	2.02517	0.148503	0.20219	1.41768	1.09439	0
pony	liver	0.0777687	2.77347	0.0131523	2.84788	0.756387	0.844063	0.68442	0.287854	0.384358
pony	liver	0.146382	2.76196	0.0243462	4.02521	1.01655	2.26068	0.93278	0.351848	0.216564
pony	liver	0.0831647	1.60133	0.0228421	3.33462	0.816404	1.29779	0.75043	0.297265	0.390523
pony	liver	0.103851	2.31864	0.0144903	4.35693	1.25584	1.47568	1.40867	0.542832	0.464664
pony	liver	0.0717964	1.93963	0.0147439	2.94978	0.86511	1.28185	0.579404	0.45609	0.291792
pony	liver	0.194373	2.14925	0.0121864	3.82731	1.33478	1.0684	0.645577	0.358737	0.178957
pony	plasma	0.103786	0.837376	0.00750998	3.19132	1.0467	3.75048	0.074584	0.00032011	0.132687
pony	plasma	0.16276	0.991579	0.00768135	3.68189	0.810501	3.11787	0.116231	0.000322127	0.204656
pony	plasma	0.123718	1.21387	0.00913242	2.87925	0.696919	2.71317	0.151911	0.00035239	0.162535
pony	plasma	0.143325	0.769485	0.00688043	3.78841	1.09635	3.19632	0.200485	0.00027169	0.174003
pony	plasma	0.0876256	0.887829	0.00717218	3.22173	0.956525	3.58225	0.110287	0.000314057	0.1582
pony	plasma	0.267439	1.33821	0.00759272	3.1405	0.876032	1.93606	0.175743	0.000342302	0.131914
horse	RPNfat	0.165744	6.03423	0.00287997	1.71722	0.169842	0.51375	0.886527	0.216028	0.292925
horse	RPNfat	0.192582	5.60395	0.00451169	2.10229	0.179948	0.350037	1.80684	0.439619	0
horse	RPNfat	0.154139	4.47975	0.0036025	2.47416	0.2105	0.373558	0.871268	0.246429	0.265084
horse	RPNfat	0.128938	4.66013	0.00246085	1.69429	0.201523	0.514726	0.741545	0.279645	0.463467
horse	RPNfat	0.179842	3.97929	0.00519836	1.55444	0.246681	0.298888	1.33356	0.321273	0.351547
horse	RPNfat	0.117824	3.18416	0.00433151	3.02762	0.317343	0.396786	1.37607	0.355229	0.195879
horse	MSCfat	0.176681	6.11051	0.00267563	1.87519	0.19214	0.446461	0.859833	0.365676	0.178154
horse	MSCfat	0.174896	5.94831	0.003353	1.68333	0.192087	0.347735	1.67208	0.456764	0.272987
horse	MSCfat	0.192682	6.22485	0.00239955	2.2654	0.174409	0.339988	0.915663	0.302105	0.35163
horse	MSCfat	0.137395	7.21893	0.00174927	1.6169	0.146981	0.524168	0.738224	0.357694	0.219708
horse	MSCfat	0.186614	4.62291	0.00543374	2.02907	0.2388	0.286903	1.34256	0.977092	0
horse	MSCfat	0.159031	3.85323	0.00436386	3.16432	0.285429	0.365075	1.38405	0.534738	0.243367
horse	SCfat	0.18502	5.80459	0.00365674	2.01641	0.209179	0.27036	1.38933	0.338032	0.353695
horse	SCfat	0.260515	7.59334	0.00267195	1.82622	0.146649	0.295253	2.04894	1.04323	0
horse	SCfat	0.289879	6.7554	0.00237947	2.02278	0.17425	0.273114	0.874277	0.288965	0.290264
horse	SCfat	0.248053	7.59552	0.00161805	1.7868	0.153633	0.426541	0.76404	0.368901	0.246563
horse	SCfat	0.220269	4.96513	0.0044924	1.41991	0.206402	0.289018	1.28569	0.386148	0.273957
horse	SCfat	0.153098	4.52526	0.00297252	2.29329	0.260054	0.423959	1.21037	0.276974	0.243876
horse	liver	0.0875383	1.31695	0.0240705	5.0307	0.476186	3.87362	0.378669	0.235937	0.448683
horse	liver	0.0744724	1.49716	0.012028	4.28188	0.527888	2.31716	0.597851	0.138701	0.106887
horse	liver	0.077594	1.70028	0.0140245	5.31804	0.597299	1.4895	0.403496	0.12876	0.139424
horse	liver	0.086758	1.63335	0.0111769	6.46653	0.577096	1.99297	0.483383	0.0929796	0.0945763
horse	liver	0.0934538	1.74262	0.0100882	4.22757	0.615388	2.2924	0.347888	0.0914669	0.0661028
horse	liver	0.140521	1.54606	0.0127607	4.14067	0.566448	1.98311	0.500356	0.100397	0.136324
horse	plasma	0.103296	0.753037	0.00658687	3.07613	1.0149	4.13183	0.0758553	0.148062	0.060691
horse	plasma	0.104766	0.700321	0.00644329	2.80841	1.25634	4.09918	0.0895904	0.226599	0.0642815
horse	plasma	0.108159	0.934132	0.00770552	3.94671	0.981366	3.29561	0.0849479	0.151965	0.0944923
horse	plasma	0.11699	0.785953	0.00550572	3.40388	1.02615	4.25458	0.0671651	0.136572	0.0651984
horse	plasma	0.15985	0.900467	0.00739522	2.78177	0.907674	3.59506	0.0825227	0.168427	0.112605
horse	plasma	0.104231	1.02458	0.00599274	4.06149	0.852158	3.2484	0.0747905	0.129946	0.0536107

## Sheet: FA content of hepatic lipids
hepatic lipid class	species	total FA µmol/g tissue
PL	pony	83.4144
PL	pony	101.16
PL	pony	96.9012
PL	pony	91.1628
PL	pony	88.6001
PL	pony	99.9713
NEFA	pony	6.71575
NEFA	pony	2.09922
NEFA	pony	3.52057
NEFA	pony	7.09226
NEFA	pony	4.38989
NEFA	pony	6.52294
TAG	pony	12.6124
TAG	pony	58.6783
TAG	pony	18.8763
TAG	pony	231.898
TAG	pony	31.0688
TAG	pony	24.6319
CE	pony	2.44213
CE	pony	2.45734
CE	pony	2.46332
CE	pony	4.09005
CE	pony	1.82698
CE	pony	1.60352
PL	horse	80.0955
PL	horse	69.4578
PL	horse	66.4874
PL	horse	70.6592
PL	horse	61.4243
PL	horse	61.2484
NEFA	horse	2
NEFA	horse	2.9402
NEFA	horse	3.14057
NEFA	horse	2.93141
NEFA	horse	2.03525
NEFA	horse	2.29874
TAG	horse	24.9028
TAG	horse	30.2094
TAG	horse	17.6928
TAG	horse	34.2776
TAG	horse	27.5552
TAG	horse	24.5169
CE	horse	0.827007
CE	horse	1.21719
CE	horse	0.629163
CE	horse	0.506845
CE	horse	0.513892
CE	horse	0.588994

## Sheet: FA composition hepatic lipids
		FA composition (% of total FA amounts)
species	Lipid class	total n6 %	total n3 %	total n11 %	total n9 %	total n7 %	total SFA %	total FA iso %	n6/n3
pony	PL	38.6252	3.43919	0.065855	17.1173	2.04063	34.687	3.34989	11.2309
pony	PL	40.8657	4.11943	0.0562418	14.2475	2.91978	34.0953	3.16712	9.92023
pony	PL	38.5464	5.11842	0.0644467	15.0532	2.28281	34.4391	3.67672	7.53093
pony	PL	40.3672	5.85446	0.0327488	12.5175	1.57689	38.4918	0.789645	6.89512
pony	PL	40.6199	4.66968	0.040902	13.4403	1.64421	35.8803	3.22396	8.69864
pony	PL	41.4284	2.91108	0.0345812	15.2139	2.97404	34.8092	2.11345	14.2313
pony	NEFA	7.64452	9.01237	0.328677	24.1706	4.2355	47.2901	6.69802	0.848225
pony	NEFA	13.8622	11.9962	0.990339	6.41164	3.37063	55.0003	8.32781	1.15554
pony	NEFA	12.9453	9.90471	0.574631	10.9863	2.62922	55.9951	6.61935	1.30698
pony	NEFA	14.3505	13.2242	0.486165	11.2611	2.68679	54.6814	2.96832	1.08517
pony	NEFA	10.029	7.07452	0.50762	14.2371	2.4802	59.3012	6.21383	1.41763
pony	NEFA	10.1751	9.87606	0.297738	24.4781	7.60389	41.4633	5.53523	1.03028
pony	TAG	7.35414	10.4385	0.0630417	31.1788	4.94003	38.7604	6.24257	0.704521
pony	TAG	6.95958	16.3457	0.0700767	27.0149	8.6336	34.2897	5.54454	0.425774
pony	TAG	8.07338	16.1476	0.109169	23.6738	4.83116	39.6532	6.45249	0.499975
pony	TAG	5.30373	24.1561	0.044354	27.4775	6.09379	33.5604	2.49564	0.219561
pony	TAG	8.37356	13.0923	0.0599132	28.6008	5.05772	38.6542	5.23166	0.639579
pony	TAG	8.80356	12.2386	0.0894646	29.2408	9.00846	35.9043	3.63237	0.719328
pony	CE	22.6293	6.52201	0	3.03102	1.03239	44.7842	22.0011	3.46967
pony	CE	30.5801	15.2216	0	1.16697	0.827434	29.5346	22.6693	2.00899
pony	CE	28.479	14.5999	0	1.15885	0.943937	30.8038	23.7974	1.95063
pony	CE	52.8007	7.46138	0	0.763495	1.83528	27.9987	9.00707	7.07653
pony	CE	32.468	9.93238	0	1.54305	0.837109	28.7782	26.4413	3.2689
pony	CE	25.36	4.50533	0	1.18682	1.05826	32.8549	35.0032	5.62889
horse	PL	45.4937	2.69581	0.0369536	11.6332	1.89788	36.5159	1.33665	16.8757
horse	PL	44.2444	4.00946	0.0421867	10.9161	1.70085	37.0138	1.71344	11.035
horse	PL	41.7705	3.03229	0.0464581	13.617	1.74629	35.9222	3.42137	13.7753
horse	PL	43.7532	2.84234	0.0585575	13.0944	1.81421	35.4903	2.481	15.3934
horse	PL	45.6672	2.41178	0.0296302	10.6051	1.76709	36.9038	2.30486	18.9351
horse	PL	42.101	3.42179	0.0507331	11.5171	2.64028	36.6486	3.02334	12.3038
horse	NEFA	28.8688	17.176	0	8.0787	2.35217	85.1345	0	1.68076
horse	NEFA	20.1822	12.5575	0	8.62114	2.11024	56.5122	0	1.60719
horse	NEFA	20.6345	8.91232	0.0429988	15.7476	2.59014	51.8419	0	2.31528
horse	NEFA	25.8892	13.7654	0	11.0691	2.84596	46.2812	0	1.88075
horse	NEFA	22.7032	9.031	0	10.8701	2.26108	55.1036	0	2.51392
horse	NEFA	20.8332	12.545	0	12.4426	4.30909	49.5742	0	1.66068
horse	TAG	16.2451	14.4714	0.0486593	21.6617	5.41854	38.7181	2.84975	1.12257
horse	TAG	12.0783	18.0516	0.05546	23.7338	4.94105	36.6384	3.78189	0.669098
horse	TAG	12.6731	12.5107	0.0871378	28.8787	5.50154	33.743	5.73994	1.01298
horse	TAG	13.8584	16.2273	0.0337356	22.5074	5.51359	35.9593	4.96305	0.85402
horse	TAG	14.4783	12.6224	0.0424344	25.5162	5.335	35.883	5.39455	1.14703
horse	TAG	10.5741	13.1947	0.0485758	22.7503	7.44559	38.7835	6.01104	0.801389
horse	CE	29.9779	1.94211	0	0	0	68.0799	0	15.4358
horse	CE	34.8745	3.05064	0	0.144569	0.983621	60.9467	0	11.4319
horse	CE	47.8013	3.80794	0	0	0.732978	47.6578	0	12.5531
horse	CE	66.1624	3.12605	0	0	0.0152772	30.6963	0	21.1648
horse	CE	65.5872	2.68747	0	0	0	31.7254	0	24.4048
horse	CE	43.9646	2.18246	0	0	1.73407	52.1189	0	20.1445
